# Supplementary material for: Electromagnetic Nanocoils Based on InGaN Nanorings
Source: Nanomaterials (Basel). 2025 Feb 5;15(3):245. doi: 10.3390/nano15030245 (PMC11820529; doi:10.3390/nano15030245)
Supplement: Supplementary file 1 [file nanomaterials-15-00245-s001.zip]

Archive with 4 entries (4 files):
- nanomaterials-3427819-supplementary/Chen-Video-1- GaN surface.wmv
- nanomaterials-3427819-supplementary/Chen-Video-2- nanoring surface.wmv
- nanomaterials-3427819-supplementary/Chen-Video-3- nanoring surface -return.wmv
- nanomaterials-3427819-supplementary/nanomaterials-3427819-supplementary.pdf
